# Supplementary material for: Incidence of HBV Reactivation in Psoriasis Patients Undergoing Cytokine Inhibitor Therapy: A Single-Center Study and Systematic Review with a Meta-Analysis
Source: Viruses. 2024 Dec 30;17(1):42. doi: 10.3390/v17010042 (PMC11769189; doi:10.3390/v17010042)
Supplement: Supplementary file 1 [file viruses-17-00042-s001.zip]

Archive with 1 entries (1 files):
- viruses-3365714-supplementary.pdf
